# Supplementary material for: Phosphatidylserine Externalization in Cancer: Biology, Immune Suppression, and Emerging Theragnostic Strategies
Source: Int J Mol Sci. 2026 Jan 9;27(2):697. doi: 10.3390/ijms27020697 (PMC12841397; doi:10.3390/ijms27020697)
Supplement: Supplementary file 1 [file ijms-27-00697-s001.zip]

Archive with 1 entries (1 files):
- ijms-4058242-supplementary.pdf
